# Supplementary material for: Guidelines for gene and genome assembly nomenclature
Source: Genetics. 2025 Jan 15;229(3):iyaf006. doi: 10.1093/genetics/iyaf006 (PMC11912837; doi:10.1093/genetics/iyaf006)
Supplement: iyaf006_Supplementary_Data [file iyaf006_supplementary_data.zip]

Archive with 2 entries (2 files):
- Supplemental_File_S1_GENETICS-2024-307538.pdf
- Supplemental_File_S2_GENETICS-2024-307538.pdf
